# Supplementary material for: Per- and Polyfluoroalkyl Substances (PFAS) Mixture during Pregnancy and Postpartum Weight Retention in the New Hampshire Birth Cohort Study (NHBCS)
Source: Toxics. 2023 May 10;11(5):450. doi: 10.3390/toxics11050450 (PMC10223499; doi:10.3390/toxics11050450)
Supplement: Supplementary file 1 [file toxics-11-00450-s001.zip]

Archive with 1 entries (1 files):
- toxics-2351741-supplementary.pdf
